# Supplementary material for: Is Exon Skipping a Viable Therapeutic Approach for Vascular Ehlers–Danlos Syndrome with Mutations in COL3A1 Exon 10 or 15?
Source: Int J Mol Sci. 2024 Aug 13;25(16):8816. doi: 10.3390/ijms25168816 (PMC11354334; doi:10.3390/ijms25168816)
Supplement: Supplementary file 1 [file ijms-25-08816-s001.zip]

Archive with 1 entries (1 files):
- ijms-3108742-supplementary.pdf
